# Supplementary material for: Proteolytic cleavage of G3BP1 by calpain 1 couples NMDAR activation to mTOR-dependent local translation
Source: EMBO Rep. 2026 Apr 4;27(10):2749–71. doi: 10.1038/s44319-026-00766-9 (PMC13219515; doi:10.1038/s44319-026-00766-9)
Supplement: Supplementary file 2 — Source data Fig. 1 [file 44319_2026_766_MOESM2_ESM.zip]

Archive with 61 entries (61 files):
- 1A/Figure1A_Blots.TIF
- 1B/G3BP1 levels in TritonX-100 soluble vs insoluble fraction.xlsx
- 1C/G3BP1_MAP2_Tau_Fig1002_1. Basal003_Processed001.tif
- 1C/G3BP1_MAP2_Tau_Fig1002_1. Basal003_Processed001_ch00.tif
- 1C/G3BP1_MAP2_Tau_Fig1002_1. Basal003_Processed001_ch01.tif
- 1C/G3BP1_MAP2_Tau_Fig1002_1. Basal003_Processed001_ch02.tif
- 1C/G3BP1_MAP2_Tau_Fig1002_3. L-glu004_Processed001.tif
- 1C/G3BP1_MAP2_Tau_Fig1002_3. L-glu004_Processed001_ch00.tif
- 1C/G3BP1_MAP2_Tau_Fig1002_3. L-glu004_Processed001_ch01.tif
- 1C/G3BP1_MAP2_Tau_Fig1002_3. L-glu004_Processed001_ch02.tif
- 1C/G3BP1_MAP2_Tau_Fig1002_4. S.A004_Processed001.tif
- 1C/G3BP1_MAP2_Tau_Fig1002_4. S.A004_Processed001_ch00.tif
- 1C/G3BP1_MAP2_Tau_Fig1002_4. S.A004_Processed001_ch01.tif
- 1C/G3BP1_MAP2_Tau_Fig1002_4. S.A004_Processed001_ch02.tif
- 1C/Inset, Cell body/1_0000_G3BP1_MAP2_Tau_Fig1002_1. Basal003_Processed001.tif.tif
- 1C/Inset, Cell body/1_0001_G3BP1_MAP2_Tau_Fig1002_1. Basal003_Processed001_ch00.tif.tif
- 1C/Inset, Cell body/1_0002_G3BP1_MAP2_Tau_Fig1002_1. Basal003_Processed001_ch01.tif.tif
- 1C/Inset, Cell body/1_0003_G3BP1_MAP2_Tau_Fig1002_1. Basal003_Processed001_ch02.tif.tif
- 1C/Inset, Cell body/3_0000_G3BP1_MAP2_Tau_Fig1002_3. L-glu004_Processed001.tif.tif
- 1C/Inset, Cell body/3_0001_G3BP1_MAP2_Tau_Fig1002_3. L-glu004_Processed001_ch00.tif.tif
- 1C/Inset, Cell body/3_0002_G3BP1_MAP2_Tau_Fig1002_3. L-glu004_Processed001_ch01.tif.tif
- 1C/Inset, Cell body/3_0003_G3BP1_MAP2_Tau_Fig1002_3. L-glu004_Processed001_ch02.tif.tif
- 1C/Inset, Cell body/4_0000_G3BP1_MAP2_Tau_Fig1002_4. S.A004_Processed001.tif.tif
- 1C/Inset, Cell body/4_0001_G3BP1_MAP2_Tau_Fig1002_4. S.A004_Processed001_ch00.tif.tif
- 1C/Inset, Cell body/4_0002_G3BP1_MAP2_Tau_Fig1002_4. S.A004_Processed001_ch01.tif.tif
- 1C/Inset, Cell body/4_0003_G3BP1_MAP2_Tau_Fig1002_4. S.A004_Processed001_ch02.tif.tif
- 1D/G3BP1_MAP2_Tau_Fig1002_1. Basal001_Processed001.tif
- 1D/G3BP1_MAP2_Tau_Fig1002_1. Basal001_Processed001_ch01.tif
- 1D/G3BP1_MAP2_Tau_Fig1002_1. Basal001_Processed001_ch02.tif
- 1D/G3BP1_MAP2_Tau_Fig1002_1. Basal001_Processed001_ch03.tif
- 1D/G3BP1_MAP2_Tau_Fig1002_3. L-glu003_Processed001.tif
- 1D/G3BP1_MAP2_Tau_Fig1002_3. L-glu003_Processed001_ch01.tif
- 1D/G3BP1_MAP2_Tau_Fig1002_3. L-glu003_Processed001_ch02.tif
- 1D/G3BP1_MAP2_Tau_Fig1002_3. L-glu003_Processed001_ch03.tif
- 1D/G3BP1_MAP2_Tau_Fig1002_4. S.A003_Processed001.tif
- 1D/G3BP1_MAP2_Tau_Fig1002_4. S.A003_Processed001_ch01.tif
- 1D/G3BP1_MAP2_Tau_Fig1002_4. S.A003_Processed001_ch02.tif
- 1D/G3BP1_MAP2_Tau_Fig1002_4. S.A003_Processed001_ch03.tif
- 1E/1_0000_G3BP1_MAP2_Tau_Fig1002_1. Basal001_Processed001.tif.tif
- 1E/1_0001_G3BP1_MAP2_Tau_Fig1002_1. Basal001_Processed001_ch01.tif.tif
- 1E/1_0002_G3BP1_MAP2_Tau_Fig1002_1. Basal001_Processed001_ch02.tif.tif
- 1E/2_0000_G3BP1_MAP2_Tau_Fig1002_3. L-glu003_Processed001.tif.tif
- 1E/2_0002_G3BP1_MAP2_Tau_Fig1002_3. L-glu003_Processed001_ch01.tif.tif
- 1E/2_0003_G3BP1_MAP2_Tau_Fig1002_3. L-glu003_Processed001_ch02.tif.tif
- 1E/4_0000_G3BP1_MAP2_Tau_Fig1002_4. S.A003_Processed001.tif.tif
- 1E/4_0001_G3BP1_MAP2_Tau_Fig1002_4. S.A003_Processed001_ch01.tif.tif
- 1E/4_0002_G3BP1_MAP2_Tau_Fig1002_4. S.A003_Processed001_ch02.tif.tif
- 1F/G3BP1 fluorescent in dendrite.xlsx
- 1G/1_0000_G3BP1_MAP2_Tau_Fig1002_1. Basal001_Processed001.tif.tif
- 1G/1_0001_G3BP1_MAP2_Tau_Fig1002_1. Basal001_Processed001_ch01.tif.tif
- 1G/1_0002_G3BP1_MAP2_Tau_Fig1002_1. Basal001_Processed001_ch02.tif.tif
- 1G/1_0003_G3BP1_MAP2_Tau_Fig1002_1. Basal001_Processed001_ch03.tif.tif
- 1G/3-2_0000_G3BP1_MAP2_Tau_Fig1002_3. L-glu003_Processed001.tif.tif
- 1G/3-2_0001_G3BP1_MAP2_Tau_Fig1002_3. L-glu003_Processed001_ch01.tif.tif
- 1G/3-2_0002_G3BP1_MAP2_Tau_Fig1002_3. L-glu003_Processed001_ch02.tif.tif
- 1G/3-2_0003_G3BP1_MAP2_Tau_Fig1002_3. L-glu003_Processed001_ch03.tif.tif
- 1G/4_1_0000_G3BP1_MAP2_Tau_Fig1002_4. S.A003_Processed001.tif.tif
- 1G/4_1_0001_G3BP1_MAP2_Tau_Fig1002_4. S.A003_Processed001_ch01.tif.tif
- 1G/4_1_0002_G3BP1_MAP2_Tau_Fig1002_4. S.A003_Processed001_ch02.tif.tif
- 1G/4_1_0003_G3BP1_MAP2_Tau_Fig1002_4. S.A003_Processed001_ch03.tif.tif
- 1H/G3BP1 fluorescent in axon.xlsx
