# Supplementary material for: Proteolytic cleavage of G3BP1 by calpain 1 couples NMDAR activation to mTOR-dependent local translation
Source: EMBO Rep. 2026 Apr 4;27(10):2749–71. doi: 10.1038/s44319-026-00766-9 (PMC13219515; doi:10.1038/s44319-026-00766-9)
Supplement: Supplementary file 2 — Source data Fig. 1 [file 44319_2026_766_MOESM2_ESM.zip › 1B/G3BP1 levels in TritonX-100 soluble vs insoluble fraction.xlsx]

## Sheet: Soluble
	Soluble					Insoluble
Column	A	B	C	D		A	B	C	D
	Basal	KCl	L-glutamate	Arsenite		Basal	KCl	L-glutamate	Arsenite
	1	0.973102	0.847359	0.998654		1	0.861459	0.293438	1.34814
	1	0.948025	0.861087	1.05674		1	0.967431	0.45634	2.2218
	1	0.938102	0.794948	1.00633		1	0.699389	0.318453	1.69305
	1	0.886015	0.793092	1.02259		1	0.888501	0.336399	1.4706
	1	1.03112	1.02828	1.0662		1	0.745669	0.162038	2.08173
Ordinary one-way ANOVA
Number of families	1
Number of comparisons per family	6
Alpha	0.05
Tukey's multiple comparisons test	Mean Diff.	95.00% CI of diff.	Below threshold?	Summary	Adjusted P Value
Column A vs. Column B	0.04473	-0.05833 to 0.1478	No	ns	0.6107	A-B
Column A vs. Column C	0.135	0.03199 to 0.2381	Yes	**	0.0085	A-C
Column A vs. Column D	-0.03011	-0.1332 to 0.07295	No	ns	0.8368	A-D
Column B vs. Column C	0.09032	-0.01274 to 0.1934	No	ns	0.0968	B-C
Column B vs. Column D	-0.07483	-0.1779 to 0.02823	No	ns	0.2024	B-D
Column C vs. Column D	-0.1652	-0.2682 to -0.06209	Yes	**	0.0016	C-D
Test details	Mean 1	Mean 2	Mean Diff.	SE of diff.	n1	n2	q	DF
Column A vs. Column B	1	0.9553	0.04473	0.03602	5	5	1.756	16
Column A vs. Column C	1	0.865	0.135	0.03602	5	5	5.302	16
Column A vs. Column D	1	1.03	-0.03011	0.03602	5	5	1.182	16
Column B vs. Column C	0.9553	0.865	0.09032	0.03602	5	5	3.546	16
Column B vs. Column D	0.9553	1.03	-0.07483	0.03602	5	5	2.938	16
Column C vs. Column D	0.865	1.03	-0.1652	0.03602	5	5	6.484	16

## Sheet: Insoluble
	Insoluble
Column	A	B	C	D
	Basal	KCl	L-glutamate	Arsenite
	1	0.861459	0.293438	1.34814
	1	0.967431	0.45634	2.2218
	1	0.699389	0.318453	1.69305
	1	0.888501	0.336399	1.4706
	1	0.745669	0.162038	2.08173
Ordinary one-way ANOVA
Number of families	1
Number of comparisons per family	6
Alpha	0.05
Tukey's multiple comparisons test	Mean Diff.	95.00% CI of diff.	Below threshold?	Summary	Adjusted P Value
Column A vs. Column B	0.1675	-0.2018 to 0.5368	No	ns	0.5773	A-B
Column A vs. Column C	0.6867	0.3174 to 1.056	Yes	***	0.0004	A-C
Column A vs. Column D	-0.7631	-1.132 to -0.3938	Yes	***	0.0001	A-D
Column B vs. Column C	0.5192	0.1499 to 0.8884	Yes	**	0.0049	B-C
Column B vs. Column D	-0.9306	-1.300 to -0.5613	Yes	****	<0.0001	B-D
Column C vs. Column D	-1.45	-1.819 to -1.080	Yes	****	<0.0001	C-D
Test details	Mean 1	Mean 2	Mean Diff.	SE of diff.	n1	n2	q	DF
Column A vs. Column B	1	0.8325	0.1675	0.1291	5	5	1.835	16
Column A vs. Column C	1	0.3133	0.6867	0.1291	5	5	7.524	16
Column A vs. Column D	1	1.763	-0.7631	0.1291	5	5	8.361	16
Column B vs. Column C	0.8325	0.3133	0.5192	0.1291	5	5	5.689	16
Column B vs. Column D	0.8325	1.763	-0.9306	0.1291	5	5	10.2	16
Column C vs. Column D	0.3133	1.763	-1.45	0.1291	5	5	15.89	16
