# Supplementary material for: Proteolytic cleavage of G3BP1 by calpain 1 couples NMDAR activation to mTOR-dependent local translation
Source: EMBO Rep. 2026 Apr 4;27(10):2749–71. doi: 10.1038/s44319-026-00766-9 (PMC13219515; doi:10.1038/s44319-026-00766-9)
Supplement: Supplementary file 2 — Source data Fig. 1 [file 44319_2026_766_MOESM2_ESM.zip › 1F/G3BP1 fluorescent in dendrite.xlsx]

## Sheet: Sheet1
Column	A	B	C
	Basal	L-glutamate	Arsentie
	1.21118	0.928297	1.20543
	0.910733	0.890458	1.55205
	0.936555	0.780912	1.01863
	0.889332	0.69185	1.16795
	0.776644	0.657716	1.35622
	1.20734	0.63516	1.05301
	1.08427	0.673849	1.56255
	1.07405	0.564053	1.60913
	0.691453	0.574602	1.30342
	0.939556	0.767298	1.27414
	0.986347	0.679642	1.08789
	1.10248	0.683672	1.15635
	1.19006	0.519092	1.73224
		0.657499	1.23638
			1.17503
			1.58164
Ordinary one-way ANOVA
Number of families	1
Number of comparisons per family	3
Alpha	0.05
Tukey's multiple comparisons test	Mean Diff.	95.00% CI of diff.	Below threshold?	Summary	Adjusted P Value
Column A vs. Column B	0.3069	0.1418 to 0.4719	Yes	***	0.0002	A-B
Column A vs. Column C	-0.317	-0.4770 to -0.1570	Yes	****	<0.0001	A-C
Column B vs. Column C	-0.6239	-0.7807 to -0.4670	Yes	****	<0.0001	B-C
Test details	Mean 1	Mean 2	Mean Diff.	SE of diff.	n1	n2	q	DF
Column A vs. Column B	1	0.6932	0.3069	0.06782	13	14	6.399	40
Column A vs. Column C	1	1.317	-0.317	0.06575	13	16	6.819	40
Column B vs. Column C	0.6932	1.317	-0.6239	0.06444	14	16	13.69	40
