# Supplementary material for: Proteolytic cleavage of G3BP1 by calpain 1 couples NMDAR activation to mTOR-dependent local translation
Source: EMBO Rep. 2026 Apr 4;27(10):2749–71. doi: 10.1038/s44319-026-00766-9 (PMC13219515; doi:10.1038/s44319-026-00766-9)
Supplement: Supplementary file 2 — Source data Fig. 1 [file 44319_2026_766_MOESM2_ESM.zip › 1H/G3BP1 fluorescent in axon.xlsx]

## Sheet: Sheet1
Column	A	B	C
	Basal	L-glutamate	Arsentie
	1.01026	0.628299	1.26207
	0.871273	0.807476	1.67426
	1.01524	0.80266	0.899145
	0.902526	0.914638	1.26031
	1.36427	0.785076	1.91953
	0.695846	0.957101	1.22125
	1.19979	0.895108	1.20532
	0.889984	0.764378	1.48416
	1.2424	0.627479	1.31228
	0.998765	0.873651	1.27494
	0.98653	0.532552	1.53027
	0.823113		1.29488
Ordinary one-way ANOVA
Number of families	1
Number of comparisons per family	3
Alpha	0.05
Tukey's multiple comparisons test	Mean Diff.	95.00% CI of diff.	Below threshold?	Summary	Adjusted P Value
Column A vs. Column B	0.2192	0.01094 to 0.4275	Yes	*	0.0374	A-B
Column A vs. Column C	-0.3615	-0.5652 to -0.1578	Yes	***	0.0004	A-C
Column B vs. Column C	-0.5808	-0.7891 to -0.3725	Yes	****	<0.0001	B-C
Test details	Mean 1	Mean 2	Mean Diff.	SE of diff.	n1	n2	q	DF
Column A vs. Column B	1	0.7808	0.2192	0.08476	12	11	3.658	32
Column A vs. Column C	1	1.362	-0.3615	0.0829	12	12	6.168	32
Column B vs. Column C	0.7808	1.362	-0.5808	0.08476	11	12	9.69	32
