# Supplementary material for: Proteolytic cleavage of G3BP1 by calpain 1 couples NMDAR activation to mTOR-dependent local translation
Source: EMBO Rep. 2026 Apr 4;27(10):2749–71. doi: 10.1038/s44319-026-00766-9 (PMC13219515; doi:10.1038/s44319-026-00766-9)
Supplement: Supplementary file 3 — Source data Fig. 2 [file 44319_2026_766_MOESM3_ESM.zip]

Archive with 37 entries (37 files):
- 2A/Figure2A_Blots.TIF
- 2B/Figure2B_Blots.TIF
- 2C/Figure2C_Blots.TIF
- 2D/Figure2D_Blots.TIF
- 2E/Figure2E_Blots.TIF
- 2F/Figure2F_Blots.TIF
- 2G/Project001_1. Basal002_Processed001green.tif
- 2G/Project001_1. Basal002_Processed001_ch01.tif
- 2G/Project001_1. Basal002_Processed001_ch02.tif
- 2G/Project001_1. Basal002_Processed001_ch03.tif
- 2G/Project001_2. NMDA002_Processed001green.tif
- 2G/Project001_2. NMDA002_Processed001_ch01.tif
- 2G/Project001_2. NMDA002_Processed001_ch02.tif
- 2G/Project001_2. NMDA002_Processed001_ch03.tif
- 2H/1. Den_0000_Project001_1. Basal002_Processed001green.tif.tif
- 2H/1. Den_0001_Project001_1. Basal002_Processed001.tif.tif
- 2H/1. Den_0002_Project001_1. Basal002_Processed001_ch01.tif.tif
- 2H/1. Den_0003_Project001_1. Basal002_Processed001_ch02.tif.tif
- 2H/1. Den_0004_Project001_1. Basal002_Processed001_ch03.tif.tif
- 2H/2. Den_0000_Project001_2. NMDA002_Processed001green.tif.tif
- 2H/2. Den_0001_Project001_2. NMDA002_Processed001.tif.tif
- 2H/2. Den_0002_Project001_2. NMDA002_Processed001_ch01.tif.tif
- 2H/2. Den_0003_Project001_2. NMDA002_Processed001_ch02.tif.tif
- 2H/2. Den_0004_Project001_2. NMDA002_Processed001_ch03.tif.tif
- 2I/1. Axon_0000_Project001_1. Basal002_Processed001green.tif.tif
- 2I/1. Axon_0001_Project001_1. Basal002_Processed001.tif.tif
- 2I/1. Axon_0002_Project001_1. Basal002_Processed001_ch01.tif.tif
- 2I/1. Axon_0003_Project001_1. Basal002_Processed001_ch02.tif.tif
- 2I/1. Axon_0004_Project001_1. Basal002_Processed001_ch03.tif.tif
- 2I/2. axon_0000_Project001_2. NMDA002_Processed001green.tif.tif
- 2I/2. axon_0001_Project001_2. NMDA002_Processed001.tif.tif
- 2I/2. axon_0002_Project001_2. NMDA002_Processed001_ch01.tif.tif
- 2I/2. axon_0003_Project001_2. NMDA002_Processed001_ch02.tif.tif
- 2I/2. axon_0004_Project001_2. NMDA002_Processed001_ch03.tif.tif
- 2J/G3BP1 fluorescent in dendrite or axon.xlsx
- 2K/Figure2K_Blots.TIF
- 2L/Figure2L_Blots.TIF
