# Supplementary material for: Proteolytic cleavage of G3BP1 by calpain 1 couples NMDAR activation to mTOR-dependent local translation
Source: EMBO Rep. 2026 Apr 4;27(10):2749–71. doi: 10.1038/s44319-026-00766-9 (PMC13219515; doi:10.1038/s44319-026-00766-9)
Supplement: Supplementary file 3 — Source data Fig. 2 [file 44319_2026_766_MOESM3_ESM.zip › 2J/G3BP1 fluorescent in dendrite or axon.xlsx]

## Sheet: Dendrite
Column	A	B
	Basal	NMDA
	0.599612	0.89966
	0.86983	0.962787
	1.16894	0.745646
	0.831786	1.06162
	1.085	0.597063
	0.971265	0.623197
	0.898679	0.408021
	1.54211	0.534429
	0.817703	0.831473
	1.31864	0.858394
	1.30369	0.676381
	0.754341	1.08963
	0.895311	0.592876
	0.806581	0.341494
	1.00106	0.561104
	1.13546	0.453854
	1.31509	0.721273
Table Analyzed	Unpaired t test data
Column B	Data Set-B
vs.	vs.
Column A	Data Set-A
Unpaired t test
P value	0.0005
P value summary	***
Significantly different (P < 0.05)?	Yes
One- or two-tailed P value?	Two-tailed
t, df	t=3.895, df=32
How big is the difference?
Mean of column A	1.019
Mean of column B	0.7035
Difference between means (B - A) ± SEM	-0.3151 ± 0.08089
95% confidence interval	-0.4798 to -0.1503
R squared (eta squared)	0.3216
F test to compare variances
F, DFn, Dfd	1.265, 16, 16
P value	0.6442
P value summary	ns
Significantly different (P < 0.05)?	No
Data analyzed
Sample size, column A	17
Sample size, column B	17

## Sheet: Axon
Column	A	B
	Basal	NMDA
	1.05497	0.916422
	0.686082	0.485804
	0.862622	0.785223
	1.03298	0.538827
	0.889078	0.493402
	0.808601	0.394678
	0.947121	0.30699
	0.942351	0.466142
	1.02408	1.07607
	0.748562	1.15536
	0.873881	1.02161
	1.30053	0.728096
	0.992656	0.647175
	1.4619	1.00289
	0.777098	0.799477
	1.59748	0.62474
	1.22458	0.452748
	1.34626	0.639521
	1.25736	0.955995
	1.85001	0.924963
	1.90536	1.40189
Table Analyzed	Unpaired t test data
Column B	Data Set-B
vs.	vs.
Column A	Data Set-A
Unpaired t test
P value	0.0006
P value summary	***
Significantly different (P < 0.05)?	Yes
One- or two-tailed P value?	Two-tailed
t, df	t=3.754, df=40
How big is the difference?
Mean of column A	1.123
Mean of column B	0.7532
Difference between means (B - A) ± SEM	-0.3698 ± 0.09851
95% confidence interval	-0.5689 to -0.1707
R squared (eta squared)	0.2605
F test to compare variances
F, DFn, Dfd	1.473, 20, 20
P value	0.3939
P value summary	ns
Significantly different (P < 0.05)?	No
Data analyzed
Sample size, column A	21
Sample size, column B	21
