# Supplementary material for: Proteolytic cleavage of G3BP1 by calpain 1 couples NMDAR activation to mTOR-dependent local translation
Source: EMBO Rep. 2026 Apr 4;27(10):2749–71. doi: 10.1038/s44319-026-00766-9 (PMC13219515; doi:10.1038/s44319-026-00766-9)
Supplement: Supplementary file 4 — Source data Fig. 3 [file 44319_2026_766_MOESM4_ESM.zip]

Archive with 6 entries (6 files):
- 3A/Figure3A_Blots.TIF
- 3B/Figure3B_Blots.TIF
- 3C/Figure3C_Blots.TIF
- 3D/Figure3D_Blots.TIF
- 3E/Figure3E_Blots.TIF
- 3F/Cleaved G3BP1 levels.xlsx
