# Supplementary material for: Proteolytic cleavage of G3BP1 by calpain 1 couples NMDAR activation to mTOR-dependent local translation
Source: EMBO Rep. 2026 Apr 4;27(10):2749–71. doi: 10.1038/s44319-026-00766-9 (PMC13219515; doi:10.1038/s44319-026-00766-9)
Supplement: Supplementary file 4 — Source data Fig. 3 [file 44319_2026_766_MOESM4_ESM.zip › 3F/Cleaved G3BP1 levels.xlsx]

## Sheet: Sheet1
Column	A	B	C	D	E	F
	Vector		Calpain1		Calpain2
Ionomycin	-	+	-	+	-	+
	0.244511	0.270061	0.352035	1	0.231189	0.200728
	0.251395	0.261353	0.308416	1	0.300898	0.290805
	0.315117	0.342721	0.396625	1	0.299657	0.332459
Ordinary one-way ANOVA
Number of families	1
Number of comparisons per family	15
Alpha	0.05
Tukey's multiple comparisons test	Mean Diff.	95.00% CI of diff.	Below threshold?	Summary	Adjusted P Value
Column A vs. Column B	-0.02104	-0.1415 to 0.09946	No	ns	0.9901	A-B
Column A vs. Column C	-0.08202	-0.2025 to 0.03848	No	ns	0.2706	A-C
Column A vs. Column D	-0.7297	-0.8502 to -0.6092	Yes	****	<0.0001	A-D
Column A vs. Column E	-0.006907	-0.1274 to 0.1136	No	ns	>0.9999	A-E
Column A vs. Column F	-0.004323	-0.1248 to 0.1162	No	ns	>0.9999	A-F
Column B vs. Column C	-0.06098	-0.1815 to 0.05951	No	ns	0.5562	B-C
Column B vs. Column D	-0.7086	-0.8291 to -0.5881	Yes	****	<0.0001	B-D
Column B vs. Column E	0.01413	-0.1064 to 0.1346	No	ns	0.9984	B-E
Column B vs. Column F	0.01671	-0.1038 to 0.1372	No	ns	0.9965	B-F
Column C vs. Column D	-0.6476	-0.7681 to -0.5271	Yes	****	<0.0001	C-D
Column C vs. Column E	0.07511	-0.04538 to 0.1956	No	ns	0.351	C-E
Column C vs. Column F	0.07769	-0.04280 to 0.1982	No	ns	0.3192	C-F
Column D vs. Column E	0.7228	0.6023 to 0.8432	Yes	****	<0.0001	D-E
Column D vs. Column F	0.7253	0.6048 to 0.8458	Yes	****	<0.0001	D-F
Column E vs. Column F	0.002584	-0.1179 to 0.1231	No	ns	>0.9999	E-F
Test details	Mean 1	Mean 2	Mean Diff.	SE of diff.	n1	n2	q	DF
Column A vs. Column B	0.2703	0.2914	-0.02104	0.03587	3	3	0.8293	12
Column A vs. Column C	0.2703	0.3524	-0.08202	0.03587	3	3	3.233	12
Column A vs. Column D	0.2703	1	-0.7297	0.03587	3	3	28.77	12
Column A vs. Column E	0.2703	0.2772	-0.006907	0.03587	3	3	0.2723	12
Column A vs. Column F	0.2703	0.2747	-0.004323	0.03587	3	3	0.1704	12
Column B vs. Column C	0.2914	0.3524	-0.06098	0.03587	3	3	2.404	12
Column B vs. Column D	0.2914	1	-0.7086	0.03587	3	3	27.94	12
Column B vs. Column E	0.2914	0.2772	0.01413	0.03587	3	3	0.5571	12
Column B vs. Column F	0.2914	0.2747	0.01671	0.03587	3	3	0.6589	12
Column C vs. Column D	0.3524	1	-0.6476	0.03587	3	3	25.53	12
Column C vs. Column E	0.3524	0.2772	0.07511	0.03587	3	3	2.961	12
Column C vs. Column F	0.3524	0.2747	0.07769	0.03587	3	3	3.063	12
Column D vs. Column E	1	0.2772	0.7228	0.03587	3	3	28.49	12
Column D vs. Column F	1	0.2747	0.7253	0.03587	3	3	28.59	12
Column E vs. Column F	0.2772	0.2747	0.002584	0.03587	3	3	0.1019	12
