# Supplementary material for: Proteolytic cleavage of G3BP1 by calpain 1 couples NMDAR activation to mTOR-dependent local translation
Source: EMBO Rep. 2026 Apr 4;27(10):2749–71. doi: 10.1038/s44319-026-00766-9 (PMC13219515; doi:10.1038/s44319-026-00766-9)
Supplement: Supplementary file 5 — Source data Fig. 4 [file 44319_2026_766_MOESM5_ESM.zip]

Archive with 13 entries (13 files):
- 4B/Figure4B_Blots.TIF
- 4C/Figure4C_Blots.TIF
- 4D/Cleaved G3BP1 levels.xlsx
- 4E/Figure4E_Blots.TIF
- 4F/1_0000_251128 Cal G3BP coloc002MERGED_1. Cal1012_Processed001.tif.tif
- 4F/1_0001_251128 Cal G3BP coloc002MERGED_1. Cal1012_Processed001_ch00.tif.tif
- 4F/1_0002_251128 Cal G3BP coloc002MERGED_1. Cal1012_Processed001_ch01.tif.tif
- 4F/1_0003_251128 Cal G3BP coloc002MERGED_1. Cal1012_Processed001_ch02.tif.tif
- 4F/1_0004_251128 Cal G3BP coloc002MERGED_1. Cal1012_Processed001GR.tif.tif
- 4G/Figure4G_Blots.TIF
- 4H/Figure4H_Blots.TIF
- 4I/Figure4I_Blots.TIF
- 4J/Figure4J_Blots.TIF
