# Supplementary material for: Proteolytic cleavage of G3BP1 by calpain 1 couples NMDAR activation to mTOR-dependent local translation
Source: EMBO Rep. 2026 Apr 4;27(10):2749–71. doi: 10.1038/s44319-026-00766-9 (PMC13219515; doi:10.1038/s44319-026-00766-9)
Supplement: Supplementary file 5 — Source data Fig. 4 [file 44319_2026_766_MOESM5_ESM.zip › 4D/Cleaved G3BP1 levels.xlsx]

## Sheet: Sheet1
Column	A	B	C	D	E	F	G	H	I	J
G3BP1	FL		del NTF2L		del Acidic		del PxxP		del RBD
Ionomycin	-	+	-	+	-	+	-	+	-	+
	0.436389	1	0.530081	1.06023	0.343776	0.701608	0.334233	0.306984	0.236397	0.621707
	0.373651	1	0.554459	1.37576	0.31507	0.705451	0.321838	0.333465	0.314178	0.797618
	0.429967	1	0.443629	1.02747	0.30827	0.680836	0.329013	0.326921	0.32296	0.61647
Ordinary one-way ANOVA
Number of families	1
Number of comparisons per family	45
Alpha	0.05
Tukey's multiple comparisons test	Mean Diff.	95.00% CI of diff.	Below threshold?	Summary	Adjusted P Value
Column A vs. Column B	-0.5867	-0.8015 to -0.3718	Yes	****	<0.0001	A-B
Column A vs. Column C	-0.09605	-0.3109 to 0.1188	No	ns	0.8414	A-C
Column A vs. Column D	-0.7412	-0.9560 to -0.5263	Yes	****	<0.0001	A-D
Column A vs. Column E	0.09096	-0.1239 to 0.3058	No	ns	0.8774	A-E
Column A vs. Column F	-0.2826	-0.4975 to -0.06775	Yes	**	0.0046	A-F
Column A vs. Column G	0.08497	-0.1299 to 0.2999	No	ns	0.9133	A-G
Column A vs. Column H	0.09088	-0.1240 to 0.3058	No	ns	0.878	A-H
Column A vs. Column I	0.1222	-0.09272 to 0.3370	No	ns	0.6004	A-I
Column A vs. Column J	-0.2653	-0.4801 to -0.05038	Yes	**	0.0086	A-J
Column B vs. Column C	0.4906	0.2757 to 0.7055	Yes	****	<0.0001	B-C
Column B vs. Column D	-0.1545	-0.3694 to 0.06039	No	ns	0.3033	B-D
Column B vs. Column E	0.6776	0.4627 to 0.8925	Yes	****	<0.0001	B-E
Column B vs. Column F	0.304	0.08915 to 0.5189	Yes	**	0.0021	B-F
Column B vs. Column G	0.6716	0.4568 to 0.8865	Yes	****	<0.0001	B-G
Column B vs. Column H	0.6775	0.4627 to 0.8924	Yes	****	<0.0001	B-H
Column B vs. Column I	0.7088	0.4939 to 0.9237	Yes	****	<0.0001	B-I
Column B vs. Column J	0.3214	0.1065 to 0.5363	Yes	**	0.0011	B-J
Column C vs. Column D	-0.6451	-0.8600 to -0.4302	Yes	****	<0.0001	C-D
Column C vs. Column E	0.187	-0.02786 to 0.4019	No	ns	0.1222	C-E
Column C vs. Column F	-0.1866	-0.4015 to 0.02831	No	ns	0.1238	C-F
Column C vs. Column G	0.181	-0.03385 to 0.3959	No	ns	0.1463	C-G
Column C vs. Column H	0.1869	-0.02795 to 0.4018	No	ns	0.1225	C-H
Column C vs. Column I	0.2182	0.003330 to 0.4331	Yes	*	0.0447	C-I
Column C vs. Column J	-0.1692	-0.3841 to 0.04567	No	ns	0.2055	C-J
Column D vs. Column E	0.8321	0.6172 to 1.047	Yes	****	<0.0001	D-E
Column D vs. Column F	0.4585	0.2436 to 0.6734	Yes	****	<0.0001	D-F
Column D vs. Column G	0.8261	0.6112 to 1.041	Yes	****	<0.0001	D-G
Column D vs. Column H	0.832	0.6171 to 1.047	Yes	****	<0.0001	D-H
Column D vs. Column I	0.8633	0.6484 to 1.078	Yes	****	<0.0001	D-I
Column D vs. Column J	0.4759	0.2610 to 0.6908	Yes	****	<0.0001	D-J
Column E vs. Column F	-0.3736	-0.5885 to -0.1587	Yes	***	0.0002	E-F
Column E vs. Column G	-0.005989	-0.2209 to 0.2089	No	ns	>0.9999	E-G
Column E vs. Column H	-8.467e-05	-0.2150 to 0.2148	No	ns	>0.9999	E-H
Column E vs. Column I	0.03119	-0.1837 to 0.2461	No	ns	>0.9999	E-I
Column E vs. Column J	-0.3562	-0.5711 to -0.1413	Yes	***	0.0003	E-J
Column F vs. Column G	0.3676	0.1527 to 0.5825	Yes	***	0.0002	F-G
Column F vs. Column H	0.3735	0.1586 to 0.5884	Yes	***	0.0002	F-H
Column F vs. Column I	0.4048	0.1899 to 0.6197	Yes	****	<0.0001	F-I
Column F vs. Column J	0.01737	-0.1975 to 0.2322	No	ns	>0.9999	F-J
Column G vs. Column H	0.005905	-0.2090 to 0.2208	No	ns	>0.9999	G-H
Column G vs. Column I	0.03718	-0.1777 to 0.2521	No	ns	0.9997	G-I
Column G vs. Column J	-0.3502	-0.5651 to -0.1354	Yes	***	0.0004	G-J
Column H vs. Column I	0.03128	-0.1836 to 0.2462	No	ns	>0.9999	H-I
Column H vs. Column J	-0.3561	-0.5710 to -0.1413	Yes	***	0.0003	H-J
Column I vs. Column J	-0.3874	-0.6023 to -0.1725	Yes	***	0.0001	I-J
Test details	Mean 1	Mean 2	Mean Diff.	SE of diff.	n1	n2	q	DF
Column A vs. Column B	0.4133	1	-0.5867	0.06068	3	3	13.67	20
Column A vs. Column C	0.4133	0.5094	-0.09605	0.06068	3	3	2.239	20
Column A vs. Column D	0.4133	1.154	-0.7412	0.06068	3	3	17.27	20
Column A vs. Column E	0.4133	0.3224	0.09096	0.06068	3	3	2.12	20
Column A vs. Column F	0.4133	0.696	-0.2826	0.06068	3	3	6.587	20
Column A vs. Column G	0.4133	0.3284	0.08497	0.06068	3	3	1.98	20
Column A vs. Column H	0.4133	0.3225	0.09088	0.06068	3	3	2.118	20
Column A vs. Column I	0.4133	0.2912	0.1222	0.06068	3	3	2.847	20
Column A vs. Column J	0.4133	0.6786	-0.2653	0.06068	3	3	6.182	20
Column B vs. Column C	1	0.5094	0.4906	0.06068	3	3	11.43	20
Column B vs. Column D	1	1.154	-0.1545	0.06068	3	3	3.6	20
Column B vs. Column E	1	0.3224	0.6776	0.06068	3	3	15.79	20
Column B vs. Column F	1	0.696	0.304	0.06068	3	3	7.086	20
Column B vs. Column G	1	0.3284	0.6716	0.06068	3	3	15.65	20
Column B vs. Column H	1	0.3225	0.6775	0.06068	3	3	15.79	20
Column B vs. Column I	1	0.2912	0.7088	0.06068	3	3	16.52	20
Column B vs. Column J	1	0.6786	0.3214	0.06068	3	3	7.49	20
Column C vs. Column D	0.5094	1.154	-0.6451	0.06068	3	3	15.03	20
Column C vs. Column E	0.5094	0.3224	0.187	0.06068	3	3	4.359	20
Column C vs. Column F	0.5094	0.696	-0.1866	0.06068	3	3	4.348	20
Column C vs. Column G	0.5094	0.3284	0.181	0.06068	3	3	4.219	20
Column C vs. Column H	0.5094	0.3225	0.1869	0.06068	3	3	4.357	20
Column C vs. Column I	0.5094	0.2912	0.2182	0.06068	3	3	5.085	20
Column C vs. Column J	0.5094	0.6786	-0.1692	0.06068	3	3	3.943	20
Column D vs. Column E	1.154	0.3224	0.8321	0.06068	3	3	19.39	20
Column D vs. Column F	1.154	0.696	0.4585	0.06068	3	3	10.69	20
Column D vs. Column G	1.154	0.3284	0.8261	0.06068	3	3	19.25	20
Column D vs. Column H	1.154	0.3225	0.832	0.06068	3	3	19.39	20
Column D vs. Column I	1.154	0.2912	0.8633	0.06068	3	3	20.12	20
Column D vs. Column J	1.154	0.6786	0.4759	0.06068	3	3	11.09	20
Column E vs. Column F	0.3224	0.696	-0.3736	0.06068	3	3	8.707	20
Column E vs. Column G	0.3224	0.3284	-0.005989	0.06068	3	3	0.1396	20
Column E vs. Column H	0.3224	0.3225	-8.467e-05	0.06068	3	3	0.001973	20
Column E vs. Column I	0.3224	0.2912	0.03119	0.06068	3	3	0.727	20
Column E vs. Column J	0.3224	0.6786	-0.3562	0.06068	3	3	8.302	20
Column F vs. Column G	0.696	0.3284	0.3676	0.06068	3	3	8.567	20
Column F vs. Column H	0.696	0.3225	0.3735	0.06068	3	3	8.705	20
Column F vs. Column I	0.696	0.2912	0.4048	0.06068	3	3	9.434	20
Column F vs. Column J	0.696	0.6786	0.01737	0.06068	3	3	0.4047	20
Column G vs. Column H	0.3284	0.3225	0.005905	0.06068	3	3	0.1376	20
Column G vs. Column I	0.3284	0.2912	0.03718	0.06068	3	3	0.8666	20
Column G vs. Column J	0.3284	0.6786	-0.3502	0.06068	3	3	8.162	20
Column H vs. Column I	0.3225	0.2912	0.03128	0.06068	3	3	0.729	20
Column H vs. Column J	0.3225	0.6786	-0.3561	0.06068	3	3	8.3	20
Column I vs. Column J	0.2912	0.6786	-0.3874	0.06068	3	3	9.029	20
