# Supplementary material for: Proteolytic cleavage of G3BP1 by calpain 1 couples NMDAR activation to mTOR-dependent local translation
Source: EMBO Rep. 2026 Apr 4;27(10):2749–71. doi: 10.1038/s44319-026-00766-9 (PMC13219515; doi:10.1038/s44319-026-00766-9)
Supplement: Supplementary file 6 — Source data Fig. 5 [file 44319_2026_766_MOESM6_ESM.zip]

Archive with 70 entries (70 files):
- 5A/Figure5A_Blots.TIF
- 5B/1_1_0000_Project001_1. Basal003_Processed001.tif.tif
- 5B/1_1_0002_Project001_1. Basal003_Processed001_ch01.tif.tif
- 5B/1_1_0003_Project001_1. Basal003_Processed001_ch02.tif.tif
- 5B/1_1_0004_Project001_1. Basal003_Processed001_ch03.tif.tif
- 5B/2_1_0000_Project001_2. NMDA002_Processed001.tif.tif
- 5B/2_1_0002_Project001_2. NMDA002_Processed001_ch01.tif.tif
- 5B/2_1_0003_Project001_2. NMDA002_Processed001_ch02.tif.tif
- 5B/2_1_0004_Project001_2. NMDA002_Processed001_ch03.tif.tif
- 5B/3_2_0000_Project001_4. Calin+NMDA001_Processed001.tif.tif
- 5B/3_2_0002_Project001_4. Calin+NMDA001_Processed001_ch01.tif.tif
- 5B/3_2_0003_Project001_4. Calin+NMDA001_Processed001_ch02.tif.tif
- 5B/3_2_0004_Project001_4. Calin+NMDA001_Processed001_ch03.tif.tif
- 5C/G3BP1 fluorescent in axons.xlsx
- 5D/Figure5D_Blots.TIF
- 5E/122024NMDA RPM -+ Cal in002_1. Basal001_Processed001.tif
- 5E/122024NMDA RPM -+ Cal in002_1. Basal001_Processed001_ch00.tif
- 5E/122024NMDA RPM -+ Cal in002_1. Basal001_Processed001_ch01.tif
- 5E/122024NMDA RPM -+ Cal in002_3. NMDA004_Processed001.tif
- 5E/122024NMDA RPM -+ Cal in002_3. NMDA004_Processed001_ch00.tif
- 5E/122024NMDA RPM -+ Cal in002_3. NMDA004_Processed001_ch01.tif
- 5E/122024NMDA RPM -+ Cal in002_4. NMDA+Cal in003_Processed001.tif
- 5E/122024NMDA RPM -+ Cal in002_4. NMDA+Cal in003_Processed001_ch00.tif
- 5E/122024NMDA RPM -+ Cal in002_4. NMDA+Cal in003_Processed001_ch01.tif
- 5E/Inset/1_1_0000_122024NMDA RPM -+ Cal in002_1. Basal001_Processed001.tif.tif
- 5E/Inset/1_1_0001_122024NMDA RPM -+ Cal in002_1. Basal001_Processed001_ch00.tif.tif
- 5E/Inset/1_1_0002_122024NMDA RPM -+ Cal in002_1. Basal001_Processed001_ch01.tif.tif
- 5E/Inset/2_new_0000_122024NMDA RPM -+ Cal in002_3. NMDA004_Processed001.tif.tif
- 5E/Inset/2_new_0001_122024NMDA RPM -+ Cal in002_3. NMDA004_Processed001_ch00.tif.tif
- 5E/Inset/2_new_0002_122024NMDA RPM -+ Cal in002_3. NMDA004_Processed001_ch01.tif.tif
- 5E/Inset/4_1_0000_122024NMDA RPM -+ Cal in002_4. NMDA+Cal in003_Processed001.tif.tif
- 5E/Inset/4_1_0001_122024NMDA RPM -+ Cal in002_4. NMDA+Cal in003_Processed001_ch00.tif.tif
- 5E/Inset/4_1_0002_122024NMDA RPM -+ Cal in002_4. NMDA+Cal in003_Processed001_ch01.tif.tif
- 5F/RPM fluorescent in axons.xlsx
- 5G/1-1_0000_260115 WT vs del PxxP RPM assay002_1. WT_Basal003_Processed001.tif.tif
- 5G/1-1_0001_260115 WT vs del PxxP RPM assay002_1. WT_Basal003_Processed001 GREEN.tif.tif
- 5G/2_0000_260115 WT vs del PxxP RPM assay002_1. WT_NMDA002_Processed001.tif.tif
- 5G/2_0001_260115 WT vs del PxxP RPM assay002_1. WT_NMDA002_Processed001Green.tif.tif
- 5G/3_0000_260115 WT vs del PxxP RPM assay002_2. DelPXXP_Basal002_Processed001.tif.tif
- 5G/3_0001_260115 WT vs del PxxP RPM assay002_2. DelPXXP_Basal002_Processed001G.tif.tif
- 5G/4_0000_260115 WT vs del PxxP RPM assay002_2. DelPXXP_NMDA002_Processed001.tif.tif
- 5G/4_0001_260115 WT vs del PxxP RPM assay002_2. DelPXXP_NMDA002_Processed001G.tif.tif
- 5H/RPM fluorescent in axons.xlsx
- 5I/Inset/0_1_0000_Puro-mTOR PLA_NMDA-cal_Axon only_0. No Puro001_Processed001.tif.tif
- 5I/Inset/0_1_0001_Puro-mTOR PLA_NMDA-cal_Axon only_0. No Puro001_Processed001_ch00.tif.tif
- 5I/Inset/0_1_0002_Puro-mTOR PLA_NMDA-cal_Axon only_0. No Puro001_Processed001_ch01.tif.tif
- 5I/Inset/1_1_0000_Puro-mTOR PLA_NMDA-cal_Axon only_1. Basal001_Processed001.tif.tif
- 5I/Inset/1_1_0001_Puro-mTOR PLA_NMDA-cal_Axon only_1. Basal001_Processed001_ch00.tif.tif
- 5I/Inset/1_1_0002_Puro-mTOR PLA_NMDA-cal_Axon only_1. Basal001_Processed001_ch01.tif.tif
- 5I/Inset/2_0000_Puro-mTOR PLA_NMDA-cal_Axon only_2. NMDA001_Processed001.tif.tif
- 5I/Inset/2_0001_Puro-mTOR PLA_NMDA-cal_Axon only_2. NMDA001_Processed001_ch00.tif.tif
- 5I/Inset/2_0002_Puro-mTOR PLA_NMDA-cal_Axon only_2. NMDA001_Processed001_ch01.tif.tif
- 5I/Inset/3_0000_Puro-mTOR PLA_NMDA-cal_Axon only_4. CalIn_NMDA002_Processed001.tif.tif
- 5I/Inset/3_0001_Puro-mTOR PLA_NMDA-cal_Axon only_4. CalIn_NMDA002_Processed001_ch00.tif.tif
- 5I/Inset/3_0002_Puro-mTOR PLA_NMDA-cal_Axon only_4. CalIn_NMDA002_Processed001_ch01.tif.tif
- 5I/Puro-mTOR PLA_NMDA-cal_Axon only_0. No Puro001_Processed001.tif
- 5I/Puro-mTOR PLA_NMDA-cal_Axon only_0. No Puro001_Processed001_ch00.tif
- 5I/Puro-mTOR PLA_NMDA-cal_Axon only_0. No Puro001_Processed001_ch01.tif
- 5I/Puro-mTOR PLA_NMDA-cal_Axon only_1. Basal001_Processed001.tif
- 5I/Puro-mTOR PLA_NMDA-cal_Axon only_1. Basal001_Processed001_ch00.tif
- 5I/Puro-mTOR PLA_NMDA-cal_Axon only_1. Basal001_Processed001_ch01.tif
- 5I/Puro-mTOR PLA_NMDA-cal_Axon only_2. NMDA001_Processed001.tif
- 5I/Puro-mTOR PLA_NMDA-cal_Axon only_2. NMDA001_Processed001_ch00.tif
- 5I/Puro-mTOR PLA_NMDA-cal_Axon only_2. NMDA001_Processed001_ch01.tif
- 5I/Puro-mTOR PLA_NMDA-cal_Axon only_4. CalIn_NMDA002_Processed001.tif
- 5I/Puro-mTOR PLA_NMDA-cal_Axon only_4. CalIn_NMDA002_Processed001_ch00.tif
- 5I/Puro-mTOR PLA_NMDA-cal_Axon only_4. CalIn_NMDA002_Processed001_ch01.tif
- 5J/mTOR-Puro PLA punta.xlsx
- 5K/Figure5K_Blots.TIF
- 5L/Puromycin (RPM) levels in neurite ioslation cultures.xlsx
