# Supplementary material for: Proteolytic cleavage of G3BP1 by calpain 1 couples NMDAR activation to mTOR-dependent local translation
Source: EMBO Rep. 2026 Apr 4;27(10):2749–71. doi: 10.1038/s44319-026-00766-9 (PMC13219515; doi:10.1038/s44319-026-00766-9)
Supplement: Supplementary file 6 — Source data Fig. 5 [file 44319_2026_766_MOESM6_ESM.zip › 5C/G3BP1 fluorescent in axons.xlsx]

## Sheet: Sheet1
Column	A	B	C
	Basal	NMDA	MDL-28170+NMDA
	0.551359	0.911648	1.41758
	0.738595	0.893767	1.54354
	0.843029	1.0045	1.04669
	0.915262	1.28264	1.33538
	1.45778	1.05841	1.23026
	0.866742	0.87805	1.24494
	0.700808	0.771645	1.04894
	1.32596	0.763896	1.16832
	0.928131	0.566008	0.930404
	1.20307	0.586161	0.917945
	0.928871	0.458617	1.05609
	0.98807	0.575838	1.12284
	0.860827	0.315492	0.88454
	0.83413	0.606067	0.652233
	1.51421	0.59276	0.889934
	1.34316	0.535724	1.31309
	1.26172	0.492187	1.4922
	1.3629	0.522991	0.652041
	1.48587	0.598757	0.836184
	0.890372	0.876243	1.01597
	1.09919	0.906007	0.911182
	1.16945	1.32873	0.903132
	1.35419	0.641171	0.734543
	1.05294	0.663377	0.76302
	1.05809	0.599386	0.695688
Ordinary one-way ANOVA
Number of families	1
Number of comparisons per family	3
Alpha	0.05
Tukey's multiple comparisons test	Mean Diff.	95.00% CI of diff.	Below threshold?	Summary	Adjusted P Value
Column A vs. Column B	0.3322	0.1570 to 0.5074	Yes	****	<0.0001	A-B
Column A vs. Column C	0.03712	-0.1381 to 0.2123	No	ns	0.8682	A-C
Column B vs. Column C	-0.2951	-0.4703 to -0.1199	Yes	***	0.0004	B-C
Test details	Mean 1	Mean 2	Mean Diff.	SE of diff.	n1	n2	q	DF
Column A vs. Column B	1.069	0.7372	0.3322	0.07321	25	25	6.417	72
Column A vs. Column C	1.069	1.032	0.03712	0.07321	25	25	0.717	72
Column B vs. Column C	0.7372	1.032	-0.2951	0.07321	25	25	5.7	72
