# Supplementary material for: Proteolytic cleavage of G3BP1 by calpain 1 couples NMDAR activation to mTOR-dependent local translation
Source: EMBO Rep. 2026 Apr 4;27(10):2749–71. doi: 10.1038/s44319-026-00766-9 (PMC13219515; doi:10.1038/s44319-026-00766-9)
Supplement: Supplementary file 6 — Source data Fig. 5 [file 44319_2026_766_MOESM6_ESM.zip › 5F/RPM fluorescent in axons.xlsx]

## Sheet: Sheet1
Column	A	B	C
	Basal	NMDA	MDL28170 + NMDA
	0.395335	1.64548	0.402332
	0.525948	1.31429	1.01108
	1.37493	1.19534	0.560933
	0.440816	2.4723	0.327697
	0.401166	1.95452	0.381341
	0.747522	1.85306	0.565598
	1.11137	2.87697	0.597085
	0.788338	4.82682	0.724198
	0.391837	4.61108	1.71195
	0.883965	2.98659	1.36327
	0.749854	1.35044	0.446647
	2.11312	0.92828	0.579592
	1.40641	3.04606	0.718367
	0.453644	1.75977	0.071137
	0.987755	1.86122	0.529446
	0.81516	1.5277	0.134111
	1.98367	2.38484	0.108455
	1.1172	2.73003	0.272886
	3.193	1.17551	0.395335
	1.09504	0.527114	0.326531
	0.510787	1.95335	0.377843
	0.51312	0.713703	0.377843
		0.485131	0.868805
		1.24198	0.285714
		2.07114	1.24082
		1.57085	0.328863
		2.85948	1.65364
		3.30612	1.29796
		3.6898
		0.910787
		1.96501
		1.05889
		1.0519
		1.6793
Ordinary one-way ANOVA
Number of families	1
Number of comparisons per family	3
Alpha	0.05
Dunn's multiple comparisons test	Mean rank diff.	Significant?	Summary	Adjusted P Value
Basal vs. NMDA	-22.92	Yes	**	0.0018	A-B
Basal vs. MDL-28170 + NMDA	13.86	No	ns	0.1384	A-C
NMDA vs. MDL-28170 + NMDA	36.78	Yes	****	<0.0001	B-C
Test details	Mean rank 1	Mean rank 2	Mean rank diff.	n1	n2	Z
Basal vs. NMDA	37.84	60.76	-22.92	22	34	3.435
Basal vs. MDL-28170 + NMDA	37.84	23.98	13.86	22	28	1.994
NMDA vs. MDL-28170 + NMDA	60.76	23.98	36.78	34	28	5.909
