# Supplementary material for: Proteolytic cleavage of G3BP1 by calpain 1 couples NMDAR activation to mTOR-dependent local translation
Source: EMBO Rep. 2026 Apr 4;27(10):2749–71. doi: 10.1038/s44319-026-00766-9 (PMC13219515; doi:10.1038/s44319-026-00766-9)
Supplement: Supplementary file 6 — Source data Fig. 5 [file 44319_2026_766_MOESM6_ESM.zip › 5H/RPM fluorescent in axons.xlsx]

## Sheet: Sheet3
Column	A	B	C	D
	WT		Del PxxP
	Basal	NMDA	Basal	NMDA
	1.34414	1.86773	0.867632	1.18719
	0.591396	2.10065	1.24306	1.05535
	0.341528	2.15903	1.70827	1.55948
	0.534893	2.26074	1.07418	1.42575
	0.769693	1.67437	1.05032	1.53248
	0.969337	1.45652	0.797945	1.10808
	1.10118	1.94683	0.765927	0.81929
	0.877676	1.76665	0.665477	1.0227
	1.45652	1.75912	0.750231	0.907183
	1.2619	1.44898	0.81929	1.30019
	1.32028	1.6593	1.35795	0.667988
	1.33912	2.41016	1.05095	1.22737
	0.966825	2.44155	0.809873	1.23929
	1.41822	2.85276	0.522337	1.40378
	1.57454	2.98586	0.759648	1.07544
	1.19158	2.7002	0.655432	1.47535
	0.615252	3.48936	1.23176	1.32216
	0.692473	2.35742	0.941085	0.980009
	0.633459	3.08317	1.78988	1.10997
Ordinary one-way ANOVA
Number of families	1
Number of comparisons per family	6
Alpha	0.05
Tukey's multiple comparisons test	Mean Diff.	95.00% CI of diff.	Below threshold?	Summary	Adjusted P Value
Column A vs. Column B	-1.233	-1.577 to -0.8880	Yes	****	<0.0001	A-B
Column A vs. Column C	0.007302	-0.3373 to 0.3519	No	ns	>0.9999	A-C
Column A vs. Column D	-0.1799	-0.5246 to 0.1647	No	ns	0.52	A-D
Column B vs. Column C	1.24	0.8953 to 1.585	Yes	****	<0.0001	B-C
Column B vs. Column D	1.053	0.7081 to 1.397	Yes	****	<0.0001	B-D
Column C vs. Column D	-0.1873	-0.5319 to 0.1574	No	ns	0.4856	C-D
Test details	Mean 1	Mean 2	Mean Diff.	SE of diff.	n1	n2	q	DF
Column A vs. Column B	1	2.233	-1.233	0.131	19	19	13.3	72
Column A vs. Column C	1	0.9927	0.007302	0.131	19	19	0.07881	72
Column A vs. Column D	1	1.18	-0.1799	0.131	19	19	1.942	72
Column B vs. Column C	2.233	0.9927	1.24	0.131	19	19	13.38	72
Column B vs. Column D	2.233	1.18	1.053	0.131	19	19	11.36	72
Column C vs. Column D	0.9927	1.18	-0.1873	0.131	19	19	2.021	72
