# Supplementary material for: Proteolytic cleavage of G3BP1 by calpain 1 couples NMDAR activation to mTOR-dependent local translation
Source: EMBO Rep. 2026 Apr 4;27(10):2749–71. doi: 10.1038/s44319-026-00766-9 (PMC13219515; doi:10.1038/s44319-026-00766-9)
Supplement: Supplementary file 6 — Source data Fig. 5 [file 44319_2026_766_MOESM6_ESM.zip › 5J/mTOR-Puro PLA punta.xlsx]

## Sheet: Sheet2
Column	A	B	C
	Basal	NMDA	MDL-28170 + NMDA
	0.707464	1.22875	1.06315
	1.8075	2.44748	0.555556
	2.78422	2.42307	0.416406
	1.47324	2.18613	0.580046
	0.393288	1.31604	1.68729
	1.42823	1.05625	1.5758
	2.97297	2.12314	1.25628
	2.36733	2.98635	0.570613
	0.929541	5.64706	0.239406
	2.84669	5.01584	1.47275
	0.229779	1.94553	1.83767
	1.97628	4.27594	0.813173
	0.472367	2.16743	2.59788
	2.93882	0.495417	0.520743
	0.972763	0.703977	2.541
	0.851064	0.558347	0.778412
	0.62422	0.974421	0.273075
	1.68036	1.05097	0.151976
	0.317965	0.4158	0.567108
	2.04813	0.684619	0.366166
	0.463392	0.621891	0.797024
	0.87581	1.0099	0.581959
	0.863744	1.57398	0.850581
	1.01729	0.6035	1.09469
	1.57516	2.40819	0.498629
	0.533049	2.77848
	0.717189	1.997
	0.543872	1.03968
	0.93633	2.57448
	1.65472	2.63158
		1.83038
		1.87735
		0.74869
		1.2566
		4.55581
Ordinary one-way ANOVA
Number of families	1
Number of comparisons per family	3
Alpha	0.05
Tukey's multiple comparisons test	Mean Diff.	95.00% CI of diff.	Below threshold?	Summary	Adjusted P Value
Basal vs. NMDA	-0.6202	-1.225 to -0.01542	Yes	*	0.0431	A-B
Basal vs. MDL-28170 + NMDA	0.3526	-0.3056 to 1.011	No	ns	0.4118	A-C
NMDA vs. MDL-28170 + NMDA	0.9728	0.3363 to 1.609	Yes	**	0.0013	B-C
Test details	Mean 1	Mean 2	Mean Diff.	SE of diff.	n1	n2	q	DF
Basal vs. NMDA	1.3	1.92	-0.6202	0.2536	30	35	3.458	87
Basal vs. MDL-28170 + NMDA	1.3	0.9475	0.3526	0.2761	30	25	1.806	87
NMDA vs. MDL-28170 + NMDA	1.92	0.9475	0.9728	0.2669	35	25	5.154	87
