# Supplementary material for: Proteolytic cleavage of G3BP1 by calpain 1 couples NMDAR activation to mTOR-dependent local translation
Source: EMBO Rep. 2026 Apr 4;27(10):2749–71. doi: 10.1038/s44319-026-00766-9 (PMC13219515; doi:10.1038/s44319-026-00766-9)
Supplement: Supplementary file 6 — Source data Fig. 5 [file 44319_2026_766_MOESM6_ESM.zip › 5L/Puromycin (RPM) levels in neurite ioslation cultures.xlsx]

## Sheet: Sheet1
Column	A	B	C
	Basal	NMDA	MDL-28170 + NMDA
	1	1.75876	0.4694
	1	2.02479	1.01073
	1	1.79427	0.981603
	1	2.77817	1.26918
Ordinary one-way ANOVA
Number of families	1
Number of comparisons per family	3
Alpha	0.05
Tukey's multiple comparisons test	Mean Diff.	95.00% CI of diff.	Below threshold?	Summary	Adjusted P Value
Column A vs. Column B	-1.089	-1.751 to -0.4272	Yes	**	0.0033	A-B
Column A vs. Column C	0.06727	-0.5945 to 0.7291	No	ns	0.9568	A-C
Column B vs. Column C	1.156	0.4945 to 1.818	Yes	**	0.0023	B-C
Test details	Mean 1	Mean 2	Mean Diff.	SE of diff.	n1	n2	q	DF
Column A vs. Column B	1	2.089	-1.089	0.237	4	4	6.497	9
Column A vs. Column C	1	0.9327	0.06727	0.237	4	4	0.4014	9
Column B vs. Column C	2.089	0.9327	1.156	0.237	4	4	6.899	9
