# Supplementary material for: Proteolytic cleavage of G3BP1 by calpain 1 couples NMDAR activation to mTOR-dependent local translation
Source: EMBO Rep. 2026 Apr 4;27(10):2749–71. doi: 10.1038/s44319-026-00766-9 (PMC13219515; doi:10.1038/s44319-026-00766-9)
Supplement: Supplementary file 7 — Source data Fig. 6 [file 44319_2026_766_MOESM7_ESM.zip]

Archive with 13 entries (13 files):
- 6A/Figure6A_Blots.TIF
- 6B/Cleaved G3BP1 levels after injury.xlsx
- 6C/Figure6C_Blots.TIF
- 6D/Figure6D_Blots.TIF
- 6E/Figure6E_Blots.TIF
- 6F/251024_axon regen 48 hours002MERGED_1. Control001_Processed001_ch01.tif
- 6F/251024_axon regen 48 hours002MERGED_2. Torin004_Processed001_ch01.tif
- 6F/251024_axon regen 48 hours002MERGED_3. EGTA003_Processed001_ch01.tif
- 6F/251024_axon regen 48 hours002MERGED_4. MDL005_Processed001_ch01.tif
- 6G/axon regeneration.xlsx
- 6H/260109_Cal2KD&G3BP Mut, TuJ Axon regen.002_1. G3BP1 WT rescue003_Processed001_ch00.tif
- 6H/260109_Cal2KD&G3BP Mut, TuJ Axon regen.002_2. G3BP1 Del_PxxP rescue001_Processed001_ch00.tif
- 6I/Axon regeneration.xlsx
