# Supplementary material for: Proteolytic cleavage of G3BP1 by calpain 1 couples NMDAR activation to mTOR-dependent local translation
Source: EMBO Rep. 2026 Apr 4;27(10):2749–71. doi: 10.1038/s44319-026-00766-9 (PMC13219515; doi:10.1038/s44319-026-00766-9)
Supplement: Supplementary file 7 — Source data Fig. 6 [file 44319_2026_766_MOESM7_ESM.zip › 6B/Cleaved G3BP1 levels after injury.xlsx]

## Sheet: Sheet1
Column	A	B	C	D
		Injury after
	-	1 h	2 h	4 h
	0.155288	0.327472	0.531454	1
	0.0562657	0.568854	0.930269	1
	0.0336116	0.6469	0.886588	1
	0.0274643	0.58166	0.875204	1
	0.0105552	0.6809	0.831182	1
Ordinary one-way ANOVA
Number of families	1
Number of comparisons per family	6
Alpha	0.05
Tukey's multiple comparisons test	Mean Diff.	95.00% CI of diff.	Below threshold?	Summary	Adjusted P Value
Column A vs. Column B	-0.5045	-0.7031 to -0.3060	Yes	****	<0.0001	A-B
Column A vs. Column C	-0.7543	-0.9528 to -0.5558	Yes	****	<0.0001	A-C
Column A vs. Column D	-0.9434	-1.142 to -0.7448	Yes	****	<0.0001	A-D
Column B vs. Column C	-0.2498	-0.4483 to -0.05124	Yes	*	0.0116	B-C
Column B vs. Column D	-0.4388	-0.6374 to -0.2403	Yes	****	<0.0001	B-D
Column C vs. Column D	-0.1891	-0.3876 to 0.009481	No	ns	0.0648	C-D
Test details	Mean 1	Mean 2	Mean Diff.	SE of diff.	n1	n2	q	DF
Column A vs. Column B	0.05664	0.5612	-0.5045	0.0694	5	5	10.28	16
Column A vs. Column C	0.05664	0.8109	-0.7543	0.0694	5	5	15.37	16
Column A vs. Column D	0.05664	1	-0.9434	0.0694	5	5	19.22	16
Column B vs. Column C	0.5612	0.8109	-0.2498	0.0694	5	5	5.09	16
Column B vs. Column D	0.5612	1	-0.4388	0.0694	5	5	8.943	16
Column C vs. Column D	0.8109	1	-0.1891	0.0694	5	5	3.853	16
