# Supplementary material for: Proteolytic cleavage of G3BP1 by calpain 1 couples NMDAR activation to mTOR-dependent local translation
Source: EMBO Rep. 2026 Apr 4;27(10):2749–71. doi: 10.1038/s44319-026-00766-9 (PMC13219515; doi:10.1038/s44319-026-00766-9)
Supplement: Supplementary file 7 — Source data Fig. 6 [file 44319_2026_766_MOESM7_ESM.zip › 6G/axon regeneration.xlsx]

## Sheet: Sheet1
Column	A	B	C	D
	Control	Torin1	EGTA	MDL-28170
	0.963497	0.0813057	0.143615	0.664937
	0.784761	0.167242	0.105992	0.709493
	1.05884	0.493755	0.0938376	0.607471
	1.21517	0.445024	0.0932251	0.739965
	0.929146	0.554281	0.104661	0.758294
	1.04859	0.676552	0.0868762	0.499029
Ordinary one-way ANOVA
Number of families	1
Number of comparisons per family	6
Alpha	0.05
Tukey's multiple comparisons test	Mean Diff.	95.00% CI of diff.	Below threshold?	Summary	Adjusted P Value
Control vs. Torin1	0.597	0.3626 to 0.8314	Yes	****	<0.0001	A-B
Control vs. EGTA	0.8953	0.6609 to 1.130	Yes	****	<0.0001	A-C
Control vs. MDL-28170	0.3368	0.1024 to 0.5712	Yes	**	0.0034	A-D
Torin1 vs. EGTA	0.2983	0.06392 to 0.5327	Yes	**	0.0097	B-C
Torin1 vs. MDL-28170	-0.2602	-0.4946 to -0.02577	Yes	*	0.0263	B-D
EGTA vs. MDL-28170	-0.5585	-0.7929 to -0.3241	Yes	****	<0.0001	C-D
Test details	Mean 1	Mean 2	Mean Diff.	SE of diff.	n1	n2	q	DF
Control vs. Torin1	1	0.403	0.597	0.08375	6	6	10.08	20
Control vs. EGTA	1	0.1047	0.8953	0.08375	6	6	15.12	20
Control vs. MDL-28170	1	0.6632	0.3368	0.08375	6	6	5.687	20
Torin1 vs. EGTA	0.403	0.1047	0.2983	0.08375	6	6	5.038	20
Torin1 vs. MDL-28170	0.403	0.6632	-0.2602	0.08375	6	6	4.393	20
EGTA vs. MDL-28170	0.1047	0.6632	-0.5585	0.08375	6	6	9.431	20
