# Supplementary material for: Proteolytic cleavage of G3BP1 by calpain 1 couples NMDAR activation to mTOR-dependent local translation
Source: EMBO Rep. 2026 Apr 4;27(10):2749–71. doi: 10.1038/s44319-026-00766-9 (PMC13219515; doi:10.1038/s44319-026-00766-9)
Supplement: Supplementary file 7 — Source data Fig. 6 [file 44319_2026_766_MOESM7_ESM.zip › 6I/Axon regeneration.xlsx]

## Sheet: Sheet1
Column	A	B
	WT	Del PxxP
	0.95377	0.145194
	1.06402	0.164228
	1.04085	0.447607
	1.0038	0.506033
	0.738454	0.34583
	0.820873	0.770918
	1.25614	0.553375
	1.1221	0.720343
Table Analyzed	Unpaired t test data
Column B	Data Set-B
vs.	vs.
Column A	Data Set-A
Unpaired t test
P value	<0.0001
P value summary	****
Significantly different (P < 0.05)?	Yes
One- or two-tailed P value?	Two-tailed
t, df	t=5.414, df=14
How big is the difference?
Mean of column A	1
Mean of column B	0.4567
Difference between means (B - A) ± SEM	-0.5433 ± 0.1003
95% confidence interval	-0.7585 to -0.3281
R squared (eta squared)	0.6768
F test to compare variances
F, DFn, Dfd	1.985, 7, 7
P value	0.3859
P value summary	ns
Significantly different (P < 0.05)?	No
Data analyzed
Sample size, column A	8
Sample size, column B	8
