# Supplementary material for: Proteolytic cleavage of G3BP1 by calpain 1 couples NMDAR activation to mTOR-dependent local translation
Source: EMBO Rep. 2026 Apr 4;27(10):2749–71. doi: 10.1038/s44319-026-00766-9 (PMC13219515; doi:10.1038/s44319-026-00766-9)
Supplement: Supplementary file 8 — Figure EV1 Source Data [file 44319_2026_766_MOESM8_ESM.zip]

Archive with 1 entries (1 files):
- EV1/FigureEV1_Blots.TIF
