# Supplementary material for: Proteolytic cleavage of G3BP1 by calpain 1 couples NMDAR activation to mTOR-dependent local translation
Source: EMBO Rep. 2026 Apr 4;27(10):2749–71. doi: 10.1038/s44319-026-00766-9 (PMC13219515; doi:10.1038/s44319-026-00766-9)
Supplement: Supplementary file 9 — Figure EV2 Source Data [file 44319_2026_766_MOESM9_ESM.zip › EV2/Neuronal survival (LDH assay).xlsx]

## Sheet: Sheet1
Column	A	B	C	D	E
	Control	NMDA	MDL-28170+NMDA	Arsenite	Lysis
	97.3558	97.4455	97.9833	97.8936	-1.464
	97.2214	97.6247	97.8936	97.6696	-0.612489
	97.2214	97.6247	97.8488	97.8936	2.07649
Ordinary one-way ANOVA
Number of families	1
Number of comparisons per family	10
Alpha	0.05
Tukey's multiple comparisons test	Mean Diff.	95.00% CI of diff.	Below threshold?	Summary	Adjusted P Value
Column A vs. Column B	-0.2988	-2.532 to 1.934	No	ns	0.991	A-B
Column A vs. Column C	-0.6424	-2.876 to 1.591	No	ns	0.8722	A-C
Column A vs. Column D	-0.5527	-2.786 to 1.680	No	ns	0.9202	A-D
Column A vs. Column E	97.27	95.03 to 99.50	Yes	****	<0.0001	A-E
Column B vs. Column C	-0.3436	-2.577 to 1.890	No	ns	0.9848	B-C
Column B vs. Column D	-0.254	-2.487 to 1.979	No	ns	0.9951	B-D
Column B vs. Column E	97.56	95.33 to 99.80	Yes	****	<0.0001	B-E
Column C vs. Column D	0.08963	-2.144 to 2.323	No	ns	>0.9999	C-D
Column C vs. Column E	97.91	95.68 to 100.1	Yes	****	<0.0001	C-E
Column D vs. Column E	97.82	95.59 to 100.1	Yes	****	<0.0001	D-E
Test details	Mean 1	Mean 2	Mean Diff.	SE of diff.	n1	n2	q	DF
Column A vs. Column B	97.27	97.56	-0.2988	0.6786	3	3	0.6227	10
Column A vs. Column C	97.27	97.91	-0.6424	0.6786	3	3	1.339	10
Column A vs. Column D	97.27	97.82	-0.5527	0.6786	3	3	1.152	10
Column A vs. Column E	97.27	-1.333e-06	97.27	0.6786	3	3	202.7	10
Column B vs. Column C	97.56	97.91	-0.3436	0.6786	3	3	0.7161	10
Column B vs. Column D	97.56	97.82	-0.254	0.6786	3	3	0.5293	10
Column B vs. Column E	97.56	-1.333e-06	97.56	0.6786	3	3	203.3	10
Column C vs. Column D	97.91	97.82	0.08963	0.6786	3	3	0.1868	10
Column C vs. Column E	97.91	-1.333e-06	97.91	0.6786	3	3	204.1	10
Column D vs. Column E	97.82	-1.333e-06	97.82	0.6786	3	3	203.9	10
