# Supplementary material for: Proteolytic cleavage of G3BP1 by calpain 1 couples NMDAR activation to mTOR-dependent local translation
Source: EMBO Rep. 2026 Apr 4;27(10):2749–71. doi: 10.1038/s44319-026-00766-9 (PMC13219515; doi:10.1038/s44319-026-00766-9)
Supplement: Supplementary file 10 — Figure EV3 Source Data [file 44319_2026_766_MOESM10_ESM.zip]

Archive with 2 entries (2 files):
- EV3A/FigureEV3A_Blots.TIF
- EV3B/mTOR downstream signaling.xlsx
