# Supplementary material for: Proteolytic cleavage of G3BP1 by calpain 1 couples NMDAR activation to mTOR-dependent local translation
Source: EMBO Rep. 2026 Apr 4;27(10):2749–71. doi: 10.1038/s44319-026-00766-9 (PMC13219515; doi:10.1038/s44319-026-00766-9)
Supplement: Supplementary file 10 — Figure EV3 Source Data [file 44319_2026_766_MOESM10_ESM.zip › EV3B/mTOR downstream signaling.xlsx]

## Sheet: mTOR
Column	A	B	C
	Basal	NMDA	MDL-28170 + NMDA
#1	1	0.944619	0.948208
#2	1	0.990591	0.860598
#3	1	0.823434	0.875844
Ordinary one-way ANOVA
Number of families	1
Number of comparisons per family	3
Alpha	0.05
Tukey's multiple comparisons test	Mean Diff.	95.00% CI of diff.	Below threshold?	Summary	Adjusted P Value
Column A vs. Column B	0.08045	-0.06162 to 0.2225	No	ns	0.2675	A-B
Column A vs. Column C	0.1051	-0.03695 to 0.2472	No	ns	0.1369	A-C
Column B vs. Column C	0.02466	-0.1174 to 0.1667	No	ns	0.8587	B-C
Test details	Mean 1	Mean 2	Mean Diff.	SE of diff.	n1	n2	q	DF
Column A vs. Column B	1	0.9195	0.08045	0.0463	3	3	2.457	6
Column A vs. Column C	1	0.8949	0.1051	0.0463	3	3	3.211	6
Column B vs. Column C	0.9195	0.8949	0.02466	0.0463	3	3	0.7533	6

## Sheet: p-mTOR (Ser2448)
Column	A	B	C
	Basal	NMDA	MDL-28170 + NMDA
#1	1	0.97472	0.97282
#2	1	1.21541	1.27586
#3	1	0.848455	0.844911
Ordinary one-way ANOVA
Number of families	1
Number of comparisons per family	3
Alpha	0.05
Tukey's multiple comparisons test	Mean Diff.	95.00% CI of diff.	Below threshold?	Summary	Adjusted P Value
Column A vs. Column B	-0.01286	-0.4314 to 0.4057	No	ns	0.9951	A-B
Column A vs. Column C	-0.0312	-0.4498 to 0.3874	No	ns	0.9717	A-C
Column B vs. Column C	-0.01833	-0.4369 to 0.4002	No	ns	0.9901	B-C
Test details	Mean 1	Mean 2	Mean Diff.	SE of diff.	n1	n2	q	DF
Column A vs. Column B	1	1.013	-0.01286	0.1364	3	3	0.1333	6
Column A vs. Column C	1	1.031	-0.0312	0.1364	3	3	0.3234	6
Column B vs. Column C	1.013	1.031	-0.01833	0.1364	3	3	0.1901	6

## Sheet: p-mTOR (Ser2481)
Column	A	B	C
	Basal	NMDA	MDL-28170 + NMDA
#1	1	0.778254	0.854553
#2	1	1.03691	1.09011
#3	1	1.05882	1.12872
Ordinary one-way ANOVA
Number of families	1
Number of comparisons per family	3
Alpha	0.05
Tukey's multiple comparisons test	Mean Diff.	95.00% CI of diff.	Below threshold?	Summary	Adjusted P Value
Column A vs. Column B	0.042	-0.2695 to 0.3535	No	ns	0.9113	A-B
Column A vs. Column C	-0.02446	-0.3359 to 0.2870	No	ns	0.9687	A-C
Column B vs. Column C	-0.06646	-0.3779 to 0.2450	No	ns	0.7967	B-C
Test details	Mean 1	Mean 2	Mean Diff.	SE of diff.	n1	n2	q	DF
Column A vs. Column B	1	0.958	0.042	0.1015	3	3	0.5852	6
Column A vs. Column C	1	1.024	-0.02446	0.1015	3	3	0.3407	6
Column B vs. Column C	0.958	1.024	-0.06646	0.1015	3	3	0.9259	6

## Sheet: P70S6K
Column	A	B	C
	Basal	NMDA	MDL-28170 + NMDA
#1	1	0.8185	0.939576
#2	1	0.911955	0.988688
#3	1	0.983973	1.09722
Ordinary one-way ANOVA
Number of families	1
Number of comparisons per family	3
Alpha	0.05
Tukey's multiple comparisons test	Mean Diff.	95.00% CI of diff.	Below threshold?	Summary	Adjusted P Value
Column A vs. Column B	0.09519	-0.07218 to 0.2626	No	ns	0.2651	A-B
Column A vs. Column C	-0.008494	-0.1759 to 0.1589	No	ns	0.9868	A-C
Column B vs. Column C	-0.1037	-0.2711 to 0.06369	No	ns	0.2186	B-C
Test details	Mean 1	Mean 2	Mean Diff.	SE of diff.	n1	n2	q	DF
Column A vs. Column B	1	0.9048	0.09519	0.05455	3	3	2.468	6
Column A vs. Column C	1	1.008	-0.008494	0.05455	3	3	0.2202	6
Column B vs. Column C	0.9048	1.008	-0.1037	0.05455	3	3	2.688	6

## Sheet: p-P70S6K (Thr389)
Column	A	B	C
	Basal	NMDA	MDL-28170 + NMDA
#1	1	0.822929	0.783215
#2	1	1.06551	1.18862
#3	1	0.948975	0.955597
Ordinary one-way ANOVA
Number of families	1
Number of comparisons per family	3
Alpha	0.05
Tukey's multiple comparisons test	Mean Diff.	95.00% CI of diff.	Below threshold?	Summary	Adjusted P Value
Column A vs. Column B	0.0542	-0.2884 to 0.3968	No	ns	0.8807	A-B
Column A vs. Column C	0.02419	-0.3184 to 0.3668	No	ns	0.9746	A-C
Column B vs. Column C	-0.03001	-0.3726 to 0.3126	No	ns	0.9612	B-C
Test details	Mean 1	Mean 2	Mean Diff.	SE of diff.	n1	n2	q	DF
Column A vs. Column B	1	0.9458	0.0542	0.1117	3	3	0.6864	6
Column A vs. Column C	1	0.9758	0.02419	0.1117	3	3	0.3063	6
Column B vs. Column C	0.9458	0.9758	-0.03001	0.1117	3	3	0.38	6

## Sheet: 4E-BP
Column	A	B	C
	Basal	NMDA	MDL-28170 + NMDA
#1	1	1.17486	1.15243
#2	1	1.02095	1.01803
#3	1	1.05691	1.07101
#4	1	0.969721	0.985921
#5	1	1.061	1.15859
Ordinary one-way ANOVA
Number of families	1
Number of comparisons per family	3
Alpha	0.05
Tukey's multiple comparisons test	Mean Diff.	95.00% CI of diff.	Below threshold?	Summary	Adjusted P Value
Column A vs. Column B	-0.05669	-0.1623 to 0.04888	No	ns	0.3561	A-B
Column A vs. Column C	-0.0772	-0.1828 to 0.02838	No	ns	0.1671	A-C
Column B vs. Column C	-0.02051	-0.1261 to 0.08506	No	ns	0.864	B-C
Test details	Mean 1	Mean 2	Mean Diff.	SE of diff.	n1	n2	q	DF
Column A vs. Column B	1	1.057	-0.05669	0.03957	5	5	2.026	12
Column A vs. Column C	1	1.077	-0.0772	0.03957	5	5	2.759	12
Column B vs. Column C	1.057	1.077	-0.02051	0.03957	5	5	0.7329	12

## Sheet: 4E-BP (Ser65)
Column	A	B	C
	Basal	NMDA	MDL-28170 + NMDA
#1	1	1.10155	1.08057
#2	1	0.944593	0.89464
#3	1	1.0756	1.03386
#4	1	1.00599	1.18218
#5	1	1.04761	1.12784
Ordinary one-way ANOVA
Number of families	1
Number of comparisons per family	3
Alpha	0.05
Tukey's multiple comparisons test	Mean Diff.	95.00% CI of diff.	Below threshold?	Summary	Adjusted P Value
Column A vs. Column B	-0.03507	-0.1575 to 0.08734	No	ns	0.7311	A-B
Column A vs. Column C	-0.06382	-0.1862 to 0.05859	No	ns	0.376	A-C
Column B vs. Column C	-0.02875	-0.1512 to 0.09366	No	ns	0.8086	B-C
Test details	Mean 1	Mean 2	Mean Diff.	SE of diff.	n1	n2	q	DF
Column A vs. Column B	1	1.035	-0.03507	0.04588	5	5	1.081	12
Column A vs. Column C	1	1.064	-0.06382	0.04588	5	5	1.967	12
Column B vs. Column C	1.035	1.064	-0.02875	0.04588	5	5	0.8862	12

## Sheet: 4E-BP (Thr37, 46)
Column	A	B	C
	Basal	NMDA	MDL-28170 + NMDA
#1	1	1.15683	1.00633
#2	1	0.961758	0.915644
#3	1	0.880825	0.966365
#4	1	0.969243	0.940626
#5	1	0.975288	1.07059
Ordinary one-way ANOVA
Number of families	1
Number of comparisons per family	3
Alpha	0.05
Tukey's multiple comparisons test	Mean Diff.	95.00% CI of diff.	Below threshold?	Summary	Adjusted P Value
Column A vs. Column B	0.01121	-0.1040 to 0.1264	No	ns	0.9636	A-B
Column A vs. Column C	0.02009	-0.09514 to 0.1353	No	ns	0.8886	A-C
Column B vs. Column C	0.008878	-0.1064 to 0.1241	No	ns	0.977	B-C
Test details	Mean 1	Mean 2	Mean Diff.	SE of diff.	n1	n2	q	DF
Column A vs. Column B	1	0.9888	0.01121	0.04319	5	5	0.3671	12
Column A vs. Column C	1	0.9799	0.02009	0.04319	5	5	0.6578	12
Column B vs. Column C	0.9888	0.9799	0.008878	0.04319	5	5	0.2907	12
