# Supplementary material for: Proteolytic cleavage of G3BP1 by calpain 1 couples NMDAR activation to mTOR-dependent local translation
Source: EMBO Rep. 2026 Apr 4;27(10):2749–71. doi: 10.1038/s44319-026-00766-9 (PMC13219515; doi:10.1038/s44319-026-00766-9)
Supplement: Supplementary file 11 — Figure EV4 Source Data [file 44319_2026_766_MOESM11_ESM.zip]

Archive with 8 entries (8 files):
- EV4A/FigureEV4A_Blots.TIF
- EV4B/260109_Cal2KD&G3BP Mut, TuJ Axon regen.001_1. ConKD005_Processed001_ch00.tif
- EV4B/260109_Cal2KD&G3BP Mut, TuJ Axon regen.001_2. CAPN2KD#1_001_Processed001_ch00.tif
- EV4B/260109_Cal2KD&G3BP Mut, TuJ Axon regen.001_3. CAPN2KD#2_001_Processed001_ch00.tif
- EV4B/260109_Cal2KD&G3BP Mut, TuJ Axon regen.001_4. ConKD+MDL004_Processed001_ch00.tif
- EV4B/260109_Cal2KD&G3BP Mut, TuJ Axon regen.001_5. CAPN2KD#1+MDL002_Processed001_ch00.tif
- EV4B/260109_Cal2KD&G3BP Mut, TuJ Axon regen.001_6. CAPN2KD#2+MDL002_Processed001_ch00.tif
- EV4C/Axon regeneration.xlsx
