# Supplementary material for: Proteolytic cleavage of G3BP1 by calpain 1 couples NMDAR activation to mTOR-dependent local translation
Source: EMBO Rep. 2026 Apr 4;27(10):2749–71. doi: 10.1038/s44319-026-00766-9 (PMC13219515; doi:10.1038/s44319-026-00766-9)
Supplement: Supplementary file 11 — Figure EV4 Source Data [file 44319_2026_766_MOESM11_ESM.zip › EV4C/Axon regeneration.xlsx]

## Sheet: Sheet1
Column	A	B	C	D	E	F
	Control shRNA	CAPN2 shRNA #1	CAPN2 shRNA #2	Control shRNA	CAPN2 shRNA #1	CAPN2 shRNA #2
MDL-28170	-	-	-	+	+	+
	0.891601	1.06559	1.03781	0.510388	0.531101	0.52115
	1.06342	1.05075	0.990676	0.49928	0.454764	0.535818
	0.949986	1.04174	1.0558	0.497088	0.500939	0.47066
	1.01931	1.14549	0.981326	0.574655	0.447759	0.487894
	1.01971	1.04033	0.831506	0.516487	0.454116	0.508004
	1.17435	1.10884	1.06711	0.611975	0.453936	0.561851
	0.945771	0.927857	1.0078	0.528618	0.569102	0.561362
	1.09539	0.972315	1.04575	0.515998	0.563063	0.496274
	0.837263	1.06902		0.417289	0.482966	0.507768
	1.0032	1.00082		0.388159	0.607065	0.510716
Ordinary one-way ANOVA
Number of families	1
Number of comparisons per family	15
Alpha	0.05
Tukey's multiple comparisons test	Mean Diff.	95.00% CI of diff.	Below threshold?	Summary	Adjusted P Value
Column A vs. Column B	-0.04227	-0.1323 to 0.04774	No	ns	0.733	A-B
Column A vs. Column C	-0.002223	-0.09770 to 0.09325	No	ns	>0.9999	A-C
Column A vs. Column D	0.494	0.4040 to 0.5840	Yes	****	<0.0001	A-D
Column A vs. Column E	0.4935	0.4035 to 0.5835	Yes	****	<0.0001	A-E
Column A vs. Column F	0.4839	0.3938 to 0.5739	Yes	****	<0.0001	A-F
Column B vs. Column C	0.04005	-0.05542 to 0.1355	No	ns	0.8146	B-C
Column B vs. Column D	0.5363	0.4463 to 0.6263	Yes	****	<0.0001	B-D
Column B vs. Column E	0.5358	0.4458 to 0.6258	Yes	****	<0.0001	B-E
Column B vs. Column F	0.5261	0.4361 to 0.6161	Yes	****	<0.0001	B-F
Column C vs. Column D	0.4962	0.4008 to 0.5917	Yes	****	<0.0001	C-D
Column C vs. Column E	0.4957	0.4003 to 0.5912	Yes	****	<0.0001	C-E
Column C vs. Column F	0.4861	0.3906 to 0.5815	Yes	****	<0.0001	C-F
Column D vs. Column E	-0.0004874	-0.09050 to 0.08953	No	ns	>0.9999	D-E
Column D vs. Column F	-0.01016	-0.1002 to 0.07986	No	ns	0.9994	D-F
Column E vs. Column F	-0.009669	-0.09968 to 0.08035	No	ns	0.9995	E-F
Test details	Mean 1	Mean 2	Mean Diff.	SE of diff.	n1	n2	q	DF
Column A vs. Column B	1	1.042	-0.04227	0.03042	10	10	1.965	52
Column A vs. Column C	1	1.002	-0.002223	0.03227	10	8	0.09743	52
Column A vs. Column D	1	0.506	0.494	0.03042	10	10	22.96	52
Column A vs. Column E	1	0.5065	0.4935	0.03042	10	10	22.94	52
Column A vs. Column F	1	0.5161	0.4839	0.03042	10	10	22.49	52
Column B vs. Column C	1.042	1.002	0.04005	0.03227	10	8	1.755	52
Column B vs. Column D	1.042	0.506	0.5363	0.03042	10	10	24.93	52
Column B vs. Column E	1.042	0.5065	0.5358	0.03042	10	10	24.9	52
Column B vs. Column F	1.042	0.5161	0.5261	0.03042	10	10	24.46	52
Column C vs. Column D	1.002	0.506	0.4962	0.03227	8	10	21.75	52
Column C vs. Column E	1.002	0.5065	0.4957	0.03227	8	10	21.73	52
Column C vs. Column F	1.002	0.5161	0.4861	0.03227	8	10	21.3	52
Column D vs. Column E	0.506	0.5065	-0.0004874	0.03042	10	10	0.02266	52
Column D vs. Column F	0.506	0.5161	-0.01016	0.03042	10	10	0.4721	52
Column E vs. Column F	0.5065	0.5161	-0.009669	0.03042	10	10	0.4494	52
